# Supplementary material for: Adverse Outcomes of Patients with Non-Ventilator-Associated Hospital-Acquired Pneumonia (nvHAP)—A Single Centre Cohort Study
Source: Infect Dis Rep. 2024 Mar 13;16(2):228–38. doi: 10.3390/idr16020018 (PMC10961785; doi:10.3390/idr16020018)
Supplement: Supplementary file 1 [file idr-16-00018-s001.zip]

Archive with 1 entries (1 files):
- idr-2848360-supplementary.pdf
